# Supplementary material for: Lineage specific evolution of the VNTR composite retrotransposon central domain and its role in retrotransposition of gibbon LAVA elements
Source: BMC Genomics. 2015 May 16;16(1):389. doi: 10.1186/s12864-015-1543-z (PMC4432496; doi:10.1186/s12864-015-1543-z)
Supplement: Additional file 2: — VNTR repeat unit (RU) schemata of human, chimpanzee and orangutan SVA elements. Conserved sequences of repeat units at the 5’ and 3’ ends of the VNTR are highlighted in yellow for SVA_A to SVA_C; internal conserved RU arrays in SVA_D to SVA_F are boxed. RUs with position specific sequences are coloured in SVA_D to SVA_F, SVA_PtA and the orangutan SVAs. RUs that could not be assigned to one of the RU types are denoted with a question mark. [file 12864_2015_1543_MOESM2_ESM.xls]

## Sheet: Table legend
Additional file 2: VNTR repeat unit (RU) schemata of human, chimpanzee and orangutan SVA elements. Conserved sequences of repeat units at the 5' and 3' ends of the VNTR are highlighted in yellow for SVA_A to SVA_C; internal conserved RU arrays in SVA_D to SVA_F are boxed. RUs with position specific sequences are coloured in SVA_D to SVA_F, SVA_PtA and the orangutan SVAs. RUs that could not be ass…

## Sheet: SVA_A
HSA (hg19)
chr1:99,973,120-99,975,021	A	B		C	A		A	C	C	B	?	C	C	A	C	C	C	C	B	B	A	C	C	C	C																					B	X	T
chr2:25,756,872-25,759,631	A	B		C	A	B	C	D	C	C	D	C	C	D	C	?	A	B	C	A	B	C	D	C	C	D	C	?	A	B	D	C	C	C	A	B	?	B	C	C	B	C	B	A	A	C	?	T
chr2:86,771,467-86,773,523	A	B		C			C	C	B	C	C	C	C	A	A	A	?	C	C	B	B	B	B	B	B	B	B	B	B																	X	C	T
chr2:86,775,311-86,777,550	A	B		C			C	C	C	X	C	A	C	C	A	C	C	C	C	A	B	C	C	C	X	C	C	A	B	C	B	?	B	A												C	C	T
chr2:184,656,071-184,658,049	A	B			A	B	C	?	A	A	C	C	C	C	C	A	C	C	A	A	C	C	C	B	C	C	C	C	B	C	B															B	C	T
chr2:188,501,015-188,502,931	A	B		C	A	B	B	A	C	C	C	C	C	C	C	C	C	B	B	C	B	X	C																							C	B	T
chr3:101,269,749-101,271,340	A	B		C	A	B	C	A	C	C	?	C	C	A	C	C																														X	C	T
chr5:133,192,865-133,194,574	A	B	B	C	A		A	C	A	C	B	C	C	A	?	C	C																													C	A	T
chr5:176,410,226-176,412,107	A	B		C	A		C	D	A	C	D	C	C	C	C	C	C	C	C	A	C	C	A	B																						C	C	T
chr6:158,769,208-158,771,763	A	B		C	A		D	C	?	D	C	C	A	C	C	C	D	C	B	C	A	A	B	B	A	C	A	C	C	A	C	C	A	C	C	C	C	C	B	B	C	B				C	C	T
X - rare 34bp RU found in SVA_A only

## Sheet: SVA_B
HSA (hg19)
chr1:33,774,382-33,775,959	A	B	C	A		B'	C	A	A	C	A	E	I	I			G	C	T
chr4:107,241,932-107,243,459	A	B	C	A		B'	C	A	A	C	A	?					A	C	T
chr5:157,463,378-157,465,057	A	C	C	A		B'	C	A	A	C	E	G	I	I	I	I	A	C	T
chr5:163,010,064-163,011,620	A	B	C	A		B'	C	A	A	C	A	A	A	?			A	C	T
chr6:122,050,219-122,051,596	A					B'	C	A	A	C	A	E					G	C	T
chr6:144,790,840-144,792,208	A		C	A		B'	C	A	A		A						A	C	T
chr6:13,133,487-13,135,040	A	B	C	A	A	B'	C	A	A	C	A	E	I	I					T
chr6:25,585,776-25,587,246	A	B	C	A		B'	C	A	A	C	A	?					G		T
chr6:28,469,292-28,470,908	A	B	C	?		B'	C	A	A	C	A	A	E	G	C		E	C	T
chr6:42,653,816-42,655,248	A		C	A		B'	C	A		C	A	E	G				H	C	T

## Sheet: SVA_C
HSA (hg19)
chr3:137,591,016-137,592,383	A	B	C	A			C	A	A			H	I				G		C	T
chr7:5,775,740-5,777,153	A	B	C	A	B'		C	A	C	A	A							A	C	T
chr6:31,034,380-31,035,833	A	B	C	A	B'		C	A	C	A			I				G		C	T
chr6:36,908,763-36,910,265	A	B	C	A	B'		C	A	A	A						I	G	A	C	T
chr6:43,392,359-43,393,744	A				B'		C		C	A	A	E	I				G		C	T
chr6:50,777,163-50,778,478	A	B	C	A	B'		C	A	C	A	A									T
chr6:58,583,410-58,584,872	A	B	C	A	B'	A	C	A	A				I	I				A	C	T
chr6:66,806,043-66,807,531	A	B	C	A	B'		C	A	A			E	I	I			H		C	T
chr6:73,914,835-73,916,117	A	B	C	A	B'		C	A											C	T
chr6:87,948,408-87,950,111	A	B	C	A	B'		C	A	A	A	A	E	I	I	I	I	H	A	C	T

## Sheet: SVA_D
	HSA (hg19)
6	chr2:71,387,605-71,389,222	A	B	C	A		B'	C		C	A	A		A			F	K					G	?										K'			G	C'	T
9	chr2:157,307,179-157,309,095	A	B	C	A		B'	C	A	C	C	E					F	K					G	C'				K'	K	K	K	G	C'	K			G	C'	T
19	chr6:108,590,444-108,592,150	A	B	C	A	A				C	A	A		A			F	K					G	C'				K'				G	C'	K'			G	C'	T
28	chr7:2,341,725-2,343,603	A	B	C	A	A	B'	C	A	C	A	A		A			F											K	K			G	C'	K'	K	K	G	C'	T
38	chr6:74,560,128-74,561,707	A	B	C	A		B'	C	A	C		A		A			F	K	K																		G	C'	T
39	chr6:86,547,691-86,549,418	A		C	A	A	B'	C	A	C				A	A	A	F	K	K	K	K	K															G	C'	T
41	chr8:5,582,234-5,583,753	A	B	C	A	A	B'	C		C	A			A			F	K																			G	C'	T
42	chr8:21,569,195-21,570,568	A	B	C	A	A	B'	C	A	C	A																												T
43	chr8:37,784,601-37,786,231	A	B	C	A	A	B'	C	A	C		A	A	A			F	K																			G	C'	T
44	chr8:41,483,239-41,484,836	A	B	C	A	A	B'	C	A	C	A						F	K	K																		G	C'	T
	H2D	A	B	C	A		B'	C		C	A			A			F	K	K				G	C'	K'	G	C'	K'	K	K		G	C'	K'			G	C'	T
	H11D	A	B	C	A	A	B'	C	A	C		A					F	K																			G	C'	T
	H2D and H11D are two SVA_D elements described by Hancks DC, Mandal PK, Cheung LE, Kazazian HH, Jr. 2012. The minimal active human SVA retrotransposon requires only the 5'-hexamer and Alu-like domains. Mol Cell Biol. 32:4718-4726.

## Sheet: SVA_D shared
	HSA (hg19)	PTR (panTro4)
D11	chr12:7,351,800-7,353,495		A	B	C				A	A	B'	C	A	C	A					F			K	K	K	K	K	G	C'	T
		chr12:7,438,725-7,440,199	A	B	C				A	A	B'	C	-	C	A					F			-	-	-	K	-	G	C'	T
D12	chr1:10,088,441-10,089,824		A	B	C					A	B'	C	A	C	A	A				?							-	-	C'	T
		chr1:10,150,654-10,152,127	A	B	C					A	B'	C	A	C	A	A				?							K	G	C'	T
D13	chr1:13,720,737-13,722,139		A	B	C				A	A	B'		-	C	C	A				F								G	C'	T
		chr1:13,464,740-13,466,139	A	B	C				-	A	B'		A	C	A	A				F								G	C'	T
D14	chr1:27,614,842-27,616,533		A	B	C				A	-	B'	-	A	C	A	A	A			-	G	C'		K	K	K		G	C'	T
		chr1:27,287,350-27,289,207	A	B	C				A	A	B'	C	A	C	A	A	A			F	G	C'		K	K	K	K	G	C'	T
D15	chr1:53,334,918-53,336,580		A	B	C	A	B	C	A	A	B'	C	A	C	-					F					-	K	K	G	C'	T
		chr1:53,309,003-53,310,473	A						A	A	B'	C	A	C	A					F					K	K	-	G	C'	T
D16	chr1:100,288,487-100,289,983		A	B	C					A	B'	C	A	C	A	-				F							K	G	C'	T
		chr1:100,643,214-100,644,759	A	B	C					A	-	C	A	C	A	A				F							K	G	C'	T
D17	chr1:152,443,880-152,445,283		A							A	B'	C	A	C	-	-	-	A	A	F						G	-	-	C'	T
		chr1:130,679,500-130,681,130	A							A	B'	C	A	C	A	A	A	A	A	F						K	K	G	C'	T
D18	chr1:153,554,815-153,556,385		A	B	C					A	B'	C	A	-	A	A	A			F	G	C'					K	G	C'	T
		chr1:131,827,488-131,828,979	A	B	C					-	B'	C	A	C	A	A	A			F	-	-					K	G	C'	T
D19	chr1:154,259,376-154,260,904		A	B	C				A	A	B'	C		C	A	A	A			F								G	C'	T
		chr1:132,543,163-132,544,646	A	B	C				A	A	B'	C		C	C	-	A			F								G	C'	T
D20	chr1:176,026,481-176,027,908		A	B	C					A	B'	C		C	A					F						K	?	-	C'	T
		chr1:154,571,249-154,572,721	A	B	C					A	B'	C		C	A					F						K	?	G	C'	T

## Sheet: SVA_E
	HSA (hg19)
5	chr2:32,671,840-32,673,717	A	B	C	A	A	B'	C		C	A	A		F	G	C'																									K'	K	K	G	C''	K'	K	K	G
45	chr8:30,103,461-30,105,395	A	B	C	A	A	B'	C		C	A	A		F	G	C''												K'					G	C''	K'				G	C''	K'			G	C'	K'			G
46	chr8:43,033,761-43,036,225	A	B	C	A	A	B'	C	A	C	A	A		F	G	C'	L	L'		G	C'	K'	K	K		G	C'	K'	K				G	C'	L	L'			G	C''	K'			G	C'	K'			G
47	chr10:64,706,816-64,708,849	A	B	C			B'	C		C	A	A											K	K	K	G	C''	K'	K				G	C''	K'				G	C	L	L'		G	C''	K'			G
48	chr10:71,751,830-71,753,613	A	B	C	A	A	B'	C	A	C	A	A		F																						K			G	C'	K'			G	C'	K'			G
49	chr10:98,700,092-98,702,237	A	B	C	A	A	B'	C	A	C	A	A	A	F	G	C'												K'					G	C''	K'	K	K		G	C'	L	L'		G	C''				G
50	chr1:27,389,965-27,392,050	A	B	C	A	A	B'	C	A	C	A	A		F	G	C'												K'			K	K	G	C'	L	L'			G	C''	K'			G	C'	K'			G
51	chr1:48,847,377-48,849,997	A	B	C	A	A	B'	C	A	C	A	A		F	G	C'	L	L'		G	C'	K'	K	K		G	C'	K'	K	K	K	K	G	C'	L	L'			G	C''	K'			G	C'	K'			G
52	chr1:78,334,618-78,336,825	A	B	C	A	A	B'	C	A	C	A	A		F	G	C'												K'					G	C'	K'	K	K		G	C'	L	L'		G	C''	K'			G
53	chr5:43,086,628-43,089,269	A	B	C	A	A	B'	C		C	A	A		F	G	C'	K'	K	K	G	C'	K'				G	C''	K'			K	K	G	C'	K'	K	K	K	G	C'	L	L'		G	C'	K'			G
H19_27	H19_27	A	B	C	A	A	B'	C	A	C	A	A		F																						K			G	C''	K'			G	C'	K'			G
	H19_27 - Raiz J, Damert A, Chira S, Held U, Klawitter S, Hamdorf M, Lower J, Stratling WH, Lower R, Schumann GG. 2012. The non-autonomous retrotransposon SVA is trans-mobilized by the human LINE-1 protein machinery. Nucleic Acids Res. 40:1666-1683.
[truncated: 2 more columns]

## Sheet: SVA_F
	HSA (hg19)
23	chr6:162,759,309-162,761,192	A	B	C	A	A	B'	C	A						C	A		A	A	A	A	F	K	K	K		G	C'
33	chr6:47,472,775-47,474,516	A	B	C	A	A	B'	C	A						C	A		A			A	F	K	K			G	C'
54	chr5:16,276,284-16,278,012	A	B	C	A	A	B'	C								A	A				A	F	K	K			G	C'
55	chr5:34,305,139-34,307,857	A	B	C	A	A	B'	C	A						C	A		A			A	F	K	K			G	C'	K'				G	C'	K'	K	G	C'	K'		K	K	G	C'	K'		K	G	C'
56	chr7:2,306,935-2,309,168	A	B	C	A	A	B'	C	A	K'	K	K	G	A	C	A		A			A	F																							K	K	K	G	C'
57	chr7:64,268,965-64,270,853	A	B	C	A	A	B'	C	A						C	A		A				F	K	K	K		G	C'
58	chr7:64,315,928-64,318,048	A	B	C	A	A	B'	C	A						C	A		A			A	F	K				G	C'											K'				G	C'	K'		K	G	C'
59	chr7:72,697,295-72,699,311	A	B	C	A	A	B'	C	A						C	A		A			A	F	K	K	K		G	C'
60	chr7:73,249,520-73,251,631	A	B	C	A	A	B'	C	A						C			A	A			F	K	K	K	K	G	C'																	K'			G	C'
61	chr9:15,405,801-15,407,745	A	B	C	A	A	B'	C	A						C	A		A			A	F
H10_1	H10_1	A	B	C	A	A	B'	C	A						C	A		A			A	F	K	K	K	K	G	C'	K'	K	K	K	G	C'	K'		G	C'	K'	K	K	K	G	C'			K'	G	C'
	H10_1 - Raiz J, Damert A, Chira S, Held U, Klawitter S, Hamdorf M, Lower J, Stratling WH, Lower R, Schumann GG. 2012. The non-autonomous retrotransposon SVA is trans-mobilized by the human LINE-1 protein machinery. Nucleic Acids Res. 40:1666-1683.
[truncated: 12 more columns]

## Sheet: SVA_PtA
PTR (panTro4)
chr1:147517976-147519513	A	B	C	A				A							C			A	A	U	G	C'
chr1:174249203-174250779	A	B	C									B'		C				A	A	U	G	C'
chr1:204770640-204772470	A	B	C	A				A				B'		C	C			A	A	U
chr1:21722829-21725299	A	B	C	A				A				B'		C	C			A	A	U	G	C'																K'				G	C'	K'	K			?	C'
chr1:26092674-26094270	A	B	C	A				A				B'		C	C			A	A	U	G	C'
chr1:46719385-46721661	A	B	C	A			A	A				B'		C	C			A	A	U	G	C'
chr2A:63990245-63991733	A	B	C	A				A				B'		C	C			A	A	U
chr2B:202513230-202515492	A	B	C	A				A				B'		C	C				A	U	G	C'																K'				G	C'	K'				G	C'
chr3:116890838-116892887	A	B	C	A	B							B'		C	C			A	A	U	G	C'
chr3:132647937-132649546	A	B	C	A				A				B'		C	C			A	A	U	G	C'
chr3:141821312-141822753	A	B	C	A				A				B'		C	C	A	A	A	A	U
chr3:181188898-181190526	A	B	C	A				A				B'		C	C			A		U	G	C'
chr3:49066698-49068400	A	B	C	A				A				B'		C	C			A	A	U	G	C'
chr3:49134351-49136580	A	B	C	A				A				B'		C	C			A	A	U	G	C'
chr4:108448735-108450713	A	B	C	A								B'		C	C			A	A	U	G	C'																						K'				G	C'
chr4:132256855-132258291	A	B	C	A				A				B'		C	C			A	A	U	G
chr4:191696180-191698037	A	B	C	A				A				B'		C	C			A	A	U	G
chr5:119412218-119413807	A	B	C	A				A				B'		C	C			A	A	U	G	C'
chr6:122458196-122459764	A	B	C	A				A				B'		C	C			A	A	U	G	C'
chr6:32379869-32381793	A	B	C	A				A				B'		C	C			A	A	U	G	C'
chr7:100238031-100240351	A	B	C	A				A				B'		C	C			A	A	U	??	C'
chr7:104695319-104697735	A	B	C	A				A				B'		C	C			A	A	U	G	C'																						K'	K	K	K	G	C'
chr7:111901070-111903056	A	B	C	A				A				B'		C	C			A	A	U	G	C'
chr7:119330250-119333241	A	B	C	A				A				B'		C	C			A	A	U	G	C'									K'	G	C'	K'	K	G	C'	K'	K	K		G	C'	K'	K			G	C'
chr7:126563328-126565269	A	B	C	A				A				B'		C	C			A	A	U
chr7:132142030-132144141	A	B	C	A				A				B'		C	C			A	A	U	G	C'
chr7:159861677-159863751	A	B	C	A				A				B'		C	C			A		U	G	C'
chr7:159895876-159898084	A	B	C	A				A				B'		C	C			A	A	U	G	C'
chr7:160224545-160226756	A	B	C	A	B	C	A	A				B'		C	C			A	A	U	G	C'
chr7:160316807-160318879	A	B	C	A				A				B'		C	C				A	U	G	C'
chr7:160887159-160889370	A	B	C	A	B	C	A	A				B'		C	C			A	A	U	G	C'
chr7:160978703-160980850	A	B	C	A				A				B'		C	C				A	U	G	C'
chr7:161309865-161312012	A	B	C	A				A				B'		C	C				A	U	G	C'
chr7:24581717-24583922	A	B	C	A				A				B'		C	C			A	A	U	G	C'
chr7:25503101-25505034	A	B	C	A				A				B'		C	C			A	A	U	G	C'
chr7:54995497-54997910	A	B	C	A				A				B'		C	C			A	A	U	G	C'																						K'				G	C'
chr7:63559210-63561794	A	B	C	A				A				B'		C	C			A	A	U	G	C'																K'	K	K	K	G	C'	K'	K			G	C'
chr7:65001997-65003785	A	B	C	A				A				B'		C	C			A	A	U	G	C'
chr7:65479552-65482081	A	B	C	A				A				B'		C	C			A	A	U	G	C'																						K'				G	C'
chr7:65591240-65593298	A	B	C	A				A				B'		C	C				A	U	G	C'
chr7:71160481-71162790	A	B	C	A				A				B'		C	C				A	U	G	C'																						K'	K			G	C'
chr7:71662692-71664805	A	B	C	A				A				B'		C	C				A	U	G	C'
chr7:71690125-71692531	A	B	C	A				A				B'		C	C				A	U	G	C'
chr7:72234360-72236390	A	B	C	A				A				B'		C	C			A	A	U	G	C'
chr7:72440624-72443209	A	B	C	A				A				B'		C	C			A	A	U	G	C'																K'				G	C'	K'	K	K		G	C'
chr7:72881204-72883045	A	B	C	A				A				B'		C	C			A	A	U
chr7:72976929-72979041	A	B	C	A				A				B'		C	C			A	A	U	G	C'																										G	C'
chr7:73742406-73744995	A	B	C	A				A				B'		C	C			A	A	U	G	C'																						K'				G	C'
chr7:82959116-82961612	A	B	C	A				A				B'		C	C			A	A	U	G	C'																						K'	K	K	K	G	C'
chr7:87749996-87752434	A	B	C	A				A				B'		C	C			A	A	U	G	C'																K'				G	C'	K'	K			G	C'
chr7:98329574-98331920	A	B	C	A				A				B'		C	C			A	A	U	G	C'																						K'				G	C'
chr8:25384210-25385876	A	B	C	A				A				B'		C	C			A	A	U	G	C'
chr8:44687472-44689974	A	B	C	A				A				B'		C	C			A	A	U	G	C'																						K'	K	K	K	G	C'
chr8:53953834-53955604	A	B	C	A				A				B'		C	C			A	A	U	G	C'
chr9:104176541-104178530	A	B	C	A				A				B'		C	C			A	A	U	G	C'
chr10:116855347-116856960	A	B	C	A				A				B'		C	C			A	A	U	G	C'
chr10:125555031-125556666	A	B	C	A				A				B'		C	C			A	A	U	G	C'
chr10:35471312-35474370	A	B	C	A				A				B'		C	C			A	A	U	G	C'	K'	G	C'	A	A	U	G	C'								K'				G	C'	K'	K	K	K	G	C'
chr10:49126007-49128422	A	B	C	A				A				B'		C	C			A	A	U	G	C'																						K'	K	K	K	G	C'
chr10:66168060-66169714	A	B	C	A				A				B'		C	C			A	A	U	G	C'
chr11:9223020-9225086	A	B	C	A				A				B'		C	C			A	A	U	G	C'
chr11:64355135-64357392	A	B	C	A				A				B'		C	C			A	A	U	?	C'																						K'				G	C'
chr11:117367669-117369655	A	B	C	A				A				B'		C	C			A	A	U	G	C'
chr12:12233170-12234597	A	B	C	A				A				B'		C	C			A	A	U	G	C'
chr12:32630702-32632312	A	B	C	A				A				B'		C	C			A	A	U	G	C'
chr13:110989459-110991109	A	B	C	A				A				B'		C	C			A	A	U	G	C'
chr13:113307924-113310111	A	B	C	A				A				B'		C	C			A	A	U	G	C'
chr15:41090165-41092405	A	B	C	A				A				B'		C	C			A	A	U	G	C'
chr16:30320426-30322092	A	B	C	A				A				B'		C	C			A	A	U	G	C'
chr17:10169587-10171249	A	B	C	A				A				B'		C	C			A	A	U	G	C'
chr17:22900973-22902446	A	B	C	A				A				B'		C	C			A	A	U
chr17:27519914-27521403	A	B	C	A				A				B'	B	C	?			A	A	U
chr17:36525188-36526632	A	B	C	A								B'		C	C			A	A	U
chr17:36936067-36937792	A	B	C	A				A				B'		C	C			A	A	U	G	C'
chr19:5193489-5196081	A	B	C	A				A				B'		C	C			A	A	U	G	C'												K'		G	C'	K	K	K		G		K'	K			G	C'
chr19:10009560-10011535	A	B	C	A								B'		C	C			A	A	U	G	C'
chr19:38819474-38821135	A	B	C	A				A				B'		C	C			A	A	U	G	C'
chr19:43687114-43689507	A	B	C	A				A				B'		C	C			A	A	U	G	C'																						K'				G	C'
chr19:57301620-57303187	A	B	C	A				A				B'		C	C			A	A	U	G	C'
chr19:59155464-59156925	A	B	C	A				A				B'		C	C			A	A	U	G	C'
chr21:32546155-32547981	A	B	C	A				A				B'		C	C				A	U	G	C'
chr22:15282248-15284648			C	A				A				B'		C	C			A	A	U	G	C'																						K'				G	C'
chrX:6875169-6876892	A	B	C	A				A				B'		C	C			A		U
[truncated: 23 more columns]

## Sheet: orangutan (SVA_PA)
ponAbe2
SVA_PA_7
Chr12:90193156-90193756		A	B	C	B	Q	C	C							Q	C	A	A	C	C	C																			Q	C	A	C	C	C	C
Chr19:59433841-59434441		A	B	C	B	Q	C	C								C	A	A	C	C	C																			Q	C	A	C	C	C	C
Chr5:117053144-117053744		A	B	C
Chr7:27586106-27586706		A	B	C	B	Q	C	^
Chr17:63765263-63765863		A	B	C	B	Q	C	D	^
Chr1:218028998-218029598		A	B	C	B	Q	C	D								C	A	A	C	C	C																			Q	C	C	A	C	C	C	C
Chr13:42030890-42031490		A			B	Q	C	D								C	A	A	C	C	C																			Q	C	A	C	C	C	C	C
SVA_PA_9
Chr2b:38933216-38934576		A	B	C	B	Q	C	C							Q	C	A	A		C	C																			Q	C	A	C	C	C	C
Chr3:143053004-143053604		A	B	C	B	Q	C	C	C	Q	C	Q	C	C	Q	C	A	A		C	C	C								Q	^
Chr10:77644325-77644925		A	B	C	B	Q	C	C		Q	C	Q	C	C	Q	C	A	A		C	C	C																		Q	C	A	C	C	C	C
Chr11:9541159-9541759		A	B	C	B	Q	C	C	C	Q	C	Q	C	C	Q	C	A	A		C	C	C								Q	C	A	C	^
Chr5:39026098-39027294		A	B	C	B	Q	C	C							Q	C	A	A		^
Chr5:33823110-33823710		A	B			Q	C	C							Q	C	A	A		C	C	C								Q	C	A	C	C	C	C				Q	C	A	C
Chr1:36593573-36594173	TSD
Chr1:173387061-173387661	TSD?
Chr10:33079694-33080294	TSD
Chr2a:7106788-7107388	TSD																														C									Q	C	A	C	C	C	C
Chr5:65074402-65075002	TSD																													Q	C	A	C	C	C	C				Q	C	C	C	C	C	A	C	C
Chr20:42918181-42919023	^
Chr9:86965206-86966470	TSD
Chr20:15153301-15154493	TSD
Chr3:144681182-144681782	TSD
Chr6:54259194-54259794	^
SVA_PA_10
Chr11:37855027-37855627		A	B	C	B	Q	C	C	C	Q	^
Chr22:35101235-35101835		A	B	C		Q	C			Q	C	C			Q	C	A	A	A	C	C	C	Q	C																Q	C	A	C	C	C
Chr10:55147279-55147879		A	B	C		Q	C			Q	^
Chr8:105029521-105030121	^
Chr7:38953110-38953710	^
Chr15:46598101-46598701	TSD																																										C	C	C				Q
Chr6:32773616-32774216	TSD																																								C	A	C	C	C	C
ChrX:50172283-50172883	TSD
Chr17:20386994-20387594	TSD
Chr12:48522501-48523101	^																																							Q	C	A	C	C	C	C
Chr10:130018303-130018903	TSD
SVA_PA_11
Chr14:106078986-106079586		A	B	C	B	Q	C	C							Q	C	?	A	C	C			Q	C	C					Q	C	A	A	C	C	C				Q	C	A	C	C	C	C	C	C
Chr11:71161360-71161960	^	A	A	C	B	Q	C	C							Q	C	A	A	C	C
Chr8:141613332-141613932		A	B	C	B	Q	C	C							Q	C	A	A	C	C										Q	C	A	C																Q
Chr6:139138453-139139053		A	B	C	B	Q
Chr2b:18275089-18275689	TSD
Chr6:31774648-31775248	^							C																																Q	C	A	C	C					Q
Chr22:35710784-35711384	^
Chr12:33435449-33436049	TSD?
Chr12:118968679-118969279	^
Chr8:53521269-53521869	^
Chr1:202925324-202925924	TSD
		Assembly gaps are indicated with ^ and highlighted in gray. 5' truncated elements are marked with "TSD" at the 5' end. "Scaffolding" Q-type repeat units are highlighted in orange (in QCAC arrays) or lavender (in QC arrays). RUs with position specific sequences are highlighted in identical colours across elements.
[truncated: 29 more columns]
