# Supplementary material for: Lineage specific evolution of the VNTR composite retrotransposon central domain and its role in retrotransposition of gibbon LAVA elements
Source: BMC Genomics. 2015 May 16;16(1):389. doi: 10.1186/s12864-015-1543-z (PMC4432496; doi:10.1186/s12864-015-1543-z)
Supplement: Additional file 3: — VNTR repeat unit (RU) schemata of Nomascus leucogenys LAVA elements. Conserved sequences of repeat units at the 5’ and 3’ ends of the VNTR are highlighted in yellow. RUs that could not be assigned to one of the RU types are denoted with a question mark.SegDup: LAVA elements amplified as part of segmental duplications. [file 12864_2015_1543_MOESM3_ESM.xls]

## Sheet: Table legend
Additional file 3: VNTR repeat unit (RU) schemata of Nomascus leucogenys LAVA elements. Conserved sequences of repeat units at the 5' and 3' ends of the VNTR are highlighted in yellow. RUs that could not be assigned to one of the RU types are denoted with a question mark.SegDup: LAVA elements amplified as part of segmental duplications.

## Sheet: A
Identifier	Position (GGSC Nleu3.0/nomLeu3)	TSD
272	chr3:110,092,640-110,095,397	AAAATGTAAAATA	A	B			C																												C	B	T	A1	5' transduction
186	chr15:64,135,317-64,136,867	AATACTCACTGTA	A	B			C	A	B	B	B	C	C	C	C	C	A	B	C	C	C														C	C	T	A1
137	chr4:63,427,403-63,428,584	AAATTTTCCT	A	B			C	A	A	C	?	C	C	C																					B	C	T	A1
140	chr4:59,352,302-59,353,565	nd	A	B						B	A																								C	C	T	A1
9	chr8:11,987,666-11,989,223	AGAAATGCTACTGAT	A	B			C		B	Y	C	Y	C	D	C	C																			C	B	T	A2
66	chr1a:72,984,124-72,985,674	AAAAATACAAAAATTAGCT	A	B				A	B	C	C	C	B	C																					?	C	T	A2
413	chr14:84,209,511-84,211,054	AAAGTTTTTC	A	B			C		B	C																									A	C	T	A2	AluY insertion between pA and 3'TSD
25	chr2:43,239,027-43,240,967	nd	A	B	B	B	C	A	B	C	B	B	C	A	A	C	C	B	B	C	C	B	B	C	C										C	B	T	A2
4	chr1a:79,793,444-79,795,675	AATCCC	A	B			C	A	B	C	B	C	C	C	B	B	A	A	C	A	C	B	B	B	C	B	B	C	B	C	B	C	C	C	C	C	T	A2
255	chr19:47,431,020-47,433,029	AAAGCAGTTGCTGT	A	B			C	A	B	C	C	C	C	B	?	A	?	?	C	C	B	C													C	C	T	A2

## Sheet: B1A
Identifier	Position (GGSC Nleu3.0/nomLeu3)	TSD
653	chr7b:27,974,737-27,977,317	TAAGACCC	A		B	C	A	B	A	D	C	B	D	C	B	C	D	C	C	C	C	C	D	B	C	A	C	B	C	D	D	D	C	B	C	C	C	C	B	B	C	C					C	CT	T
240	chr8:107,697,585-107,699,553	TAAAAAGGTTAA	A		B	C	A	B	C	?	C	C	D	C	C	D	C	C	D	C	C	B	B																								C	C	T
419	chr22a:113,947,112-113,948,982	AAGAAACTTGTACAACTT	A		B	C	A	B	C	A	A	D	C	A	D	D	B	A	B	?	C	C	B	C																							C	CT	T
1116	chr1a:50,803,257-50,805,093	AAAAAAA	A		B	C	A	B	C	C	C	B	B	B	D	C	B	B	B	B	B	D	D																								D	CT	T
399	chr14:29,272,251-29,273,886	AAAATAA	A		B	C	A	B	B	B	C	D	B	C	C	C	C	C	A	A																											C	CT	T
756	chr10:64,889,524-64,890,731	CATCTTC	A		B				D	?	B																																					C	T
1314	chr10:51,442,544-51,445,328	AAAAGAAAAGACAGGATC	A	A	B	C	A	C	B	B	D	C	B	C	D	B	C	C	C	D	C	B	C	C	C	C	D	D	D	D	B	C	A	C	B	D	D	C	C	D	D	D	C	C	?	C	C	CT	T
152	chr4:71,054,535-71,055,761	nd	A		B				D	D	D	C																																			C	D	T
1383	chr22a_GL398150_1_random:6,426-7,796	TAAATGTGT	A		B	C	A	A	C	C	C	A																																			A	C	T
221	chrX:51,352,778-51,354,535	AAAAACAGT	A		B	C			D	D	B	C	D	D	D	C	D	C	D	D	B	B	C																								C	CT	T
767	chr1a_ADFV01142396_1_random:2,907-4,716	AAGCAG	A		B	C	A	C	B	C	D	A	C	D	B	B	C	C	B																												C	C	T

## Sheet: B1B
Identifier	Position (GGSC Nleu3.0/nomLeu3)	TSD
1594	chr18_GL397977_2_random:53,010-54,083	AAAAAAATAAAGAATA	?	B	A	C	C																	C	C	T
1310	chr3:157,690,123-157,692,329	AAAATTAGCTGG	A	B	B	A	A	D	C	D	C	D												C	C	T	3' transduction
621	chr19:23,133,077-23,134,628	AAAAAC	A		C	C	D	D	D	D	C	C	C	C	B	C								C	C	T
165	chrX:110,425,251-110,427,090	AATAAAAAGGCTT	A	B	C	A	B	A	D	C	B	B	A	C	C	D	D	C	D	C	C	C	A	C	C	T
734	chr6:44,844,085-44,845,498	AAGAAGCAGG	A	B	A	B	A	D	C	B	D	D													C	T

## Sheet: B1D
Identifier	Position (GGSC Nleu3.0/nomLeu3)	TSD
709	chr3:25,198,266-25,200,978	AATAAATC	A	B	A	B	D													C	T	3' transduction
115	chr22a:67,378,245-67,379,573	AAGAAATAATTTT	A	B	?	A	C													C	T	3' transduction
972	chr12:61,502,192-61,503,942	AAGAACTTTTCC	A	B	C	D	C	C	C	C	D	C	B	C	C	B	C	C	C	C	T
736	chr6:56,795,428-56,796,903	AAAAGAATAG	?	B	C	C	C	C	B	C	C	B								C	T
1082	chr16:47,121,870-47,123,361	AAAAAGCAGGGGAA	A		C	A	B	D	D	C	C	B	B	D						C	T

## Sheet: B1F
Identifier	Position (GGSC Nleu3.0/nomLeu3)	TSD
761	chr21:18,923,404-18,924,634	AAAAGGACAGAATTTTA	A	C	B	C	B	B																									CT	T
790	chr1a:87,328,006-87,329,361	AAGAAATC	A	C	B	C	B	B	B	B																						C	CT	T
983	chr9:32,626,899-32,628,679	nd	A	C	B	D	C	C	D	D	D	D	D	B	B	C	D	D														C	CT	T
812	chr1a:16,615,245-16,616,849	AAGAAAATCAGATTCCT	A		B	B	D	D	C	C	D	C	B	B														C	C	B	B	C	CT	T
661	chr7b:28,401,291-28,402,584	ACAAAAA	A	C	D	B	B	B	B																								CT	T
1050	chr2:3,666,777-3,668,099	AAGATACAGGAAACTG	A	C	C	C	B																										CT	T
1132	chr14_GL397534_2_random:574,975-576,863	AGAAAAACTGTTTTTG	A	C	B	C	C	B	B	C	D	C	D	D	D	D	D	C	B	B	B	C										C	CT	T
530	chr12:19,670,570-19,671,821	AAAAACAAGATCTAATT	A	C	B	D	C																									C	CT	T
920	chrUn_ADFV01145170_1:2,672-4,859	TAAAAACCCTCAACAA	A	C	B	B	B	D	B	B	B	B	B	D	C	B	C	C	C	C	C	C	B	C	C	C	B	C	C	B	B	C	CT	T
199	chr15:53,968,855-53,970,175	AGAAAAGATGACATCC	C	C	B	C	B	C	C																							C	CT	T

## Sheet: B1G
Identifier	Position (GGSC Nleu3.0/nomLeu3)	TSD
569	chr20:77,883,331-77,884,696	AAAAGA	A	B	B	A	D	C	B	C	A																															C	CT	T
1234	chr16:34,553,618-34,554,965	AATTATTTT	A	B	A	C	B	C	C																																	C	CT	T
774	chr9_JH996050_1_random:2,751-5,391	AAAGCAGTTTTTTTA	A	B	A	D	B	B	D	D	D	D	D	B	B	B	C	D	B	B	B	B	D	D	C	C	B	C	B	B	C	B	D	D	D	C	B	D	D	D	D	C	CT	T
456	chr14:48,804,109-48,806,382	CAAACTAACCCTATGA	A		C	?	B	C	B	C	D	D	C	B	C	A	C	C	D	B	B	B	B	B	C	C	D	C	B	B	C	D	D									C	CT	T
860	chrX:65,274,258-65,275,605	AAGAGCTGAAGGGTAG	A	B	?	B	B	B	C	A																																C	CT	T
1094	chr17:90,316,159-90,318,172	AATAAATAGCCTACC	A	B	D	D	D	C	C	B	B	C	B	D	C	C	C	D	D	D	C	C	C	C	B	C	A															C	CT	T
781	chr22a:122,823,047-122,824,548	AAAAAAAG	A	B	C	C	C	B	A	D	C	C	B	C	A																											C	CT	T
387	chr14:22,759,689-22,761,225	AACAAAGGT	A	B	A	B	D	D	C	C	C	C	B	C	A	C																												T
813	chr1a:16,341,092-16,342,868	TGAAAAGAGAAAAAGT	A	B	A	B	A	D	A	A	C	B	C	C	B	C	A	C	C	C	A																					C	CT	T
698	chr3:42,334,348-42,335,925	CAAATAAATCAGTCAG	A	B	C	A	B	B	A	C	B	B	B	C	C																											C	CT	T

## Sheet: B1L
Identifier	Position (GGSC Nleu3.0/nomLeu3)	TSD
982	chr9:33,799,366-33,801,240	AAAACAAAAC	A	B	D	C	D	B	C	D	B	D	C	B	B	D	D	D	D	D	C	C	B	D	CT	T
195	chr15:63,520,957-63,522,412	ATGAAACAC	A	C	D	D	D	D	B	C	C	B												C	C	T
385	chr14:39,959,564-39,961,179	GAAATTAAAAATGTG	A	B	?	C	D	B	B	B	C	D	C	B	B	D								C	C	T
123	chr22a:64,093,056-64,094,568	TAAAACAGCATA	A	B	C	A	B	B	B	A	D	B	B	D												T
149	chr4:71,814,433-71,815,793	nd	A	B	B	B	B	B	D	D														D	C	T
515	chr12:22,687,467-22,689,246	5' N	A	B	C	A	B	B	A	D	B	B	B	B	B	B	B	D	D	D	D			C	CT	T
1063	chr24:12,832,594-12,834,254	TAAACTATGGACATTG	A	C	B	C	A	B	C	A	B	C	D	C	D	D								C	C	T
1056	chr10:99,628,599-99,630,066	ATATCAGAATAT	A	C	C	B	B	D	D	D	D													C	CT	T
1280	chr24_GL397604_1_random:56,626-58,000	AAGAAATTGTGGAGC	A	B	B	B	D	B	C	B	D													C	C	T
1135	chr17:90,857,404-90,859,095	AAAAAAGAAGT	A	C	B	B	B	C	D	C	B	B	B	B	B	C	D	D						D	D	T

## Sheet: B1M
Identifier	Position (GGSC Nleu3.0/nomLeu3)	TSD
1136	chr17:97,093,826-97,095,165	AAAGTAAAGGA	A	B	C	A	C	D	D	B	C	T																	CT	T
280	chr3:141,992,353-141,994,539	AAGCTTT	A	B	C	A	B	C	C	C	B	C	B	C	C	D	D	C	D	C	D	C							A	T	3' transduction
2	chr10:42,569,773-42,571,265	TAGATTAAATATATATTTG	A	B	C	C	C	D	B	C	C	A																	B	T
944	chr18:30,625,495-30,626,806	AAAAAT	A	B	D	D	B	A	B	A	C																		CT	T
1028	chr12:84,535,641-84,537,250	nd	A	B	C	B	A	D	D	D	C	D	D	D	?	D	C	D											A	T
1209	chr14:94,207,460-94,208,685	AACATAAATCA	A	B	C	C	C																						CT	T
1249	chr5:70,531,597-70,533,231	nd	A	B	A	C	D	C	C	D	D	A	B	A	D	D	D												CT	T
684	chr2:138,986,088-138,987,150	AAAAAATTTT	A																										C	T
1022	chr12:84,094,337-84,095,802	AAAAGGAAAATGA	A	B	C	A	B	B	B	C	C	B																	B	T
42	chr7b:74,815,205-74,817,186	TGAGAATTGAAAAATGA	A	B	C	?	B	A	?	D	C	B	B	C	C	C	B	C	D	D	B	C	C	C	C	C	C	?	C	T

## Sheet: B1R
Identifier	Position (GGSC Nleu3.0/nomLeu3)	TSD
392	chr14:15,186,539-15,188,542	AAAAGATCTTTAA	A		C	A	B	B	D	C	B	C	D	D	D	D	C	C	D	B	C	B	A	C	C	B	B	C														A	CT	T
48	chr7b:84,095,278-84,097,000	nd	A	B	C	D	D	C	C	C	B	C	D	D	C	D	C	D	C	D	B																					C	CT	T
937	chrX:90,435,206-90,437,675	nd	A	B		B	A	C	C	C	B	C	D	C	D	C	B	C	D	D	D	C	B	C	C	C	C	D	C	D	C	B	C	D	D	C	C	D	C	C	C	A	CT	T
1340	chr10:779,037-781,267	AAATAGTG				B	D	C	D	B	C	D	A	C	B	D	C	D	D	C	C	B	D	D	C	B	C	C	C													C	CT	T
238	chr20:16,218,093-16,219,930	AAGAAAATG	A	B	C	A	B	C	D	C	B	B	C	C	C	B	B	A	C	C	B	B	B																			C	C	T	3' transduction
1257	chr7b:115,035,587-115,037,706	AAGAGACAAC	A	B	C	B	C	D	C	B	C	B	D	D	D	C	B	C	D	D	C	B	C	C	B	C	B	C	?													C	CT	T
173	chr23:20,464,995-20,466,832	AAAAAACAATGTGT	A	B		D	C																																					T	5' transduction
520	chr12:50,191,628-50,193,879	nd	A	B		B	A	A	?	?	B	C	C	A	A	A	A	A	?	?	B	C	C	B	D	D	C	C	B	B												C	CT	T
1095	chr5:58,980,809-58,982,432	AAAGAAAACCAGCC	?	B	C	C	B	C	D	A	C	C	B	B	B																											C	B	T
222	chrX:46,463,342-46,464,945	5' N	A	B	C	A	B	D	D	B	C	C	D	C	C	C	B																									C	A	T

[truncated: 14 more sheets: B2A, B2B, B2C, B2E, B2R1, B2R2, C1, C2, C4, D, E, F0, F, SegDup]
