# Supplementary material for: Lineage specific evolution of the VNTR composite retrotransposon central domain and its role in retrotransposition of gibbon LAVA elements
Source: BMC Genomics. 2015 May 16;16(1):389. doi: 10.1186/s12864-015-1543-z (PMC4432496; doi:10.1186/s12864-015-1543-z)
Supplement: Additional file 4: — VNTR repeat unit (RU) schemata of Nomascus leucogenys PVA, SVA and FVA elements. [file 12864_2015_1543_MOESM4_ESM.xls]

## Sheet: Table legend
Additional file 4: VNTR repeat unit (RU) schemata of Nomascus leucogenys PVA, SVA and FVA elements.

## Sheet: PVA
Identifier	Position (GGSC Nleu3.0/nomLeu3)
Nl_P1_2	chr1a:20,181,861-20,182,731	C																																									B	T
Nl_P1_3	chr1a:55,456,819-55,458,219	A	B	C	A	C	C	C	C	B	C	C																															C	T
Nl_P1_4	chr1a:87,245,568-87,246,468	C																																									C	T
Nl_P2_1	chr2:12,110,792-12,111,818	C	B	C	Y																																						A	T
Nl_P2_2	chr2:24,263,936-24,265,037	A	C																																								C	T
Nl_P2_3	chr2:39,052,321-39,053,425	A																																									C	T
Nl_P2_8	chr2:145,600,103-145,600,969	A																																										T
Nl_P3_1	chr3:55,383,605-55,385,072	A	B	C	C	B	B	B	B	C	B	C	C	C																													B	T
Nl_P3_2	chr3:98,632,848-98,633,822	A	B																																								C	T
Nl_P3_3	chr3:103,708,624-103,709,968	A	C	B	B	B	B	B	B	B	B																																C	T
Nl_P3_4	chr3:120,150,379-120,151,363	A	C																																								C	T
Nl_P3_6	chr3:143,142,410-143,144,339	A	B	C	B	C	B	C	C	C	A	C	C	C	B	C	Y	C	C	A	C	C	A	C	C	C																	B	T
Nl_P4_1	chr4:57,511,114-57,511,789	A	B																																								C	T
Nl_P4_2	chr4:60,655,300-60,656,385	A	B	C	C	C																																					C	T
Nl_P4_3	chr4:70,176,478-70,178,195	A	C	C	A	C	C	B	C	A	C	Y	C	C	B	B	B	A	C	Y	C	A																					C	T
Nl_P4_5	chr4:92,941,838-92,942,723	A																																									C	T
Nl_P4_6	chr4:104,358,842-104,360,960	A	B	B	C	B	C	C	B	A	C	C	C	A																													C	T
Nl_P5_1	chr5:26,084,230-26,085,243	A																																									B	T
Nl_P5_3	chr5:38,953,172-38,954,171	C																																									B	T
Nl_P5_6	chr5:64,604,142-64,605,332	A
Nl_P5_7	chr5:70,411,639-70,412,640	A																																									C	T
Nl_P5_8	chr5:127,397,713-127,398,637																																										B	T
Nl_P6_1	chr6:43,583,938-43,585,241	A	C	C	C	B	C	C	B	B	C	B	C																														C	T
Nl_P6_3	chr6:50,126,777-50,128,514	A	A																																								C	T
Nl_P6_4	chr6:57,514,163-57,515,253	A	B	C	A	B	C	C																																			C	T
Nl_P6_5	chr6:70,770,898-70,771,805	C	C																																								C	T
Nl_P7_2	chr7b:51,593,376-51,595,397	A	B	C	B	A	B	B	C	A	C	?	C	B	?	C	B	A	B	C	C																						C	T
Nl_P7_3	chr7b:51,965,607-51,966,942	A	C	A	B	A	C	A	B	B	A	C	A	B																													B	T
Nl_P7_4	chr7b:54,363,097-54,364,296	A	?	?	A	C	C	B	C	B	C																																C	T
Nl_P7_5	chr7b:60,746,750-60,748,055	?	B	A	B	C	B	C	A																																		C	T
Nl_P7_6	chr7b:61,625,255-61,626,300	C																																									C	T
Nl_P7_8	chr7b:95,442,916-95,443,946	A	C	A	C	C																																					B	T
Nl_P8_1	chr8:604,016-605,330	B	C	B	B	B	C	C	B	B	B	C	C																														C	T
Nl_P8_2	chr8:2,881,171-2,883,128	A	B	C	Y	C	B	B	C	A	Y	C	C	B	B	B	B																										B	T
Nl_P8_3	chr8:45,500,352-45,501,280	A	B	C	C	B	C	C	A	B	C																																C	T
Nl_P9_1	chr9:35,642,597-35,643,670	A	C	A	C																																						C	T
Nl_P9_2	chr9:36,000,656-36,001,583	A	B																																								A	T
Nl_P9_3	chr9:50,236,759-50,238,141	A	C	C	C	C	C	B	C	C	C	C	C	B	Y																												C	T
Nl_P9_4	chr9:50,503,610-50,505,137	A	B	A	C	C	A	C	C	C	C	B	C	C	B																												Y	T
Nl_P9_7	chr9:96,224,567-96,226,263	A	C	C	C	B	C	A	C	C	C	C	C	C
Nl_P10_10	chr10:64,725,366-64,727,867	A	?	C	C	C	A	C	B	C	C	A	C	C	B	C	C	C	C	C	C	A	C	C	C	B	C	C	B	C	C	B	C	C	C	C	Y	C	B	C	B	C	B	T
Nl_P10_13	chr10:82,471,269-82,472,382	A	A	A	C																																						C	T
Nl_P10_15	chr10:95,712,901-95,714,070	A	B	C	A	B	C	C	B																																		C	T
Nl_P10_17	chr10_JH996071_1_random:433-1,579	A	B	C	C	B	C																																				C	T
Nl_P10_2	chr10:8,873,561-8,875,242	A	C	C	B	B	A	C	B	B	A	A	C	C	B	A	C	C	C	B	A	C																					C	T
Nl_P10_3	chr10:47,691,080-47,692,318	A	C	C	B	C	C	C	B	C	C																																C	T
Nl_P10_6	chr10:52,006,840-52,008,165	A	C	C	C	C	C	A	C																																		A	T
Nl_P10_7	chr10:52,992,698-52,993,615	A	B	B	C																																						C	T
Nl_P11_2	chr11:55,922,727-55,924,371	A	B	C	A	C	C	C	B	C	A	B	Y	B	B	C	Y	A	C	C	C	C	B																				B	T
Nl_P11_5	chr11_GL398063_2_random:12,526-13,511	A	B	A	A	C																																					C	T
Nl_P12_1	chr12:11,827,035-11,828,036	A	B	C																																							C	T
Nl_P12_2	chr12:12,681,068-12,682,136	A	B	C	A	B	C	A																																			C	T
Nl_P12_3	chr12:34,417,982-34,419,146	A	C	A	C	C																																					C	T
Nl_P12_4	chr12:34,477,947-34,478,959	A	B	C																																							C	T
Nl_P12_5	chr12:41,151,716-41,153,342	A	A	A	B	C	C	B	C	C	B	C	C	B	C	B
Nl_P12_6	chr12:51,442,912-51,443,833	A	C																																								C	T
Nl_P13_1	chr13:8,305,335-8,306,520	A	B	B																																							C	T
Nl_P13_3	chr13:28,803,923-28,805,184	A	C	C	Y	B	A	C	C																																		C	T
Nl_P13_4	chr13:33,522,627-33,523,831	A																																										T
Nl_P13_5	chr13:37,980,579-37,982,315	A	B	C	C	C	A	C	C	C	A	C	C	C	B	A	C	B	?	A	C	C	C																				C	T
Nl_P13_8	chr13:50,144,494-50,145,404	A	B																																								C	T
Nl_P13_9	chr13:100,203,418-100,204,704	A	B	A	C	C	C	C	?	C	C	A																															A	T
Nl_P14_1	chr14:23,481,504-23,482,945	A	B	C	B	C	B	C	C	C	C	C	C																														C	T
Nl_P14_3	chr14:47,548,262-47,549,423	A	B	C	A	C	C	B	C	Y	B	B																															C	T
Nl_P15_2	chr15:28,224,240-28,226,024	A	B	C	A	C	C	B	C	A	B	Y	B	B	C	Y	A	C	C	C	C	B																					B	T
Nl_P16_2	chr16:71,184,467-71,185,653	A	B	A	B	C	C	B	C																																		C	T
Nl_P17_2	chr17:39,564,921-39,566,048	A	C	C																																							C	T
Nl_P17_3	chr17:49,940,939-49,942,927	A	B	C	B	B	B	B	Y	C	A	C	A	C	C	B	C	C	C	Y	B	A	C	C	B	A	C	A															C	T
Nl_P17_4	chr17:57,552,930-57,554,100	A	B	B	B	C	B	C																																			C	T
Nl_P17_5	chr17:90,161,773-90,162,585	A	B	C																																							C	T
Nl_P18_1	chr18:18,512,945-18,513,790	A																																										T
Nl_P18_2	chr18:32,505,103-32,505,828	A																																									B	T
Nl_P18_3	chr18:45,431,446-45,432,953	A	B	C	C	C	C	C	B	C	A	B																															C	T
Nl_P18_4	chr18:50,918,744-50,919,755	A	B																																								C	T
Nl_P18_5	chr18:62,713,098-62,713,863	A	B	C																																							B	T
Nl_P18_7	chr18:72,611,895-72,613,814	A	B	C	Y	C	C																																				A	T
Nl_P18_8	chr18:84,865,978-84,867,140	A	B	C	B	C	C	C																																			A	T
Nl_P19_1	chr19:50,409,332-50,410,312	A	B																																								C	T
Nl_P19_2	chr19:57,736,559-57,737,634	A	C	A	A	C	A	B																																			B	T
Nl_P20_1	chr20:64,203,929-64,205,342	A	B	?	A	C	A	A	C	C	C	C	C	C	C	C																											B	T
Nl_P20_3	chr20:84,627,782-84,628,914	A	C	C	B	C	A	B	C																																		C	T
Nl_P21_1	chr21:51,746,866-51,748,119	A	B	B	C	B	C	B	C	C																																	C	T
Nl_P22_1	chr22a:34,436,898-34,438,339	A	B	C	C	A	C	C	C	C	B	A	C	A	B	C																											C	T
Nl_P23_1	chr23:23,319,486-23,320,848	A	B	C	B	C	?	C	A	C	A	C	C	A																													C	T
Nl_P23_2	chr23:23,341,929-23,342,994	A	B	C	C	C	C																																				C	T
Nl_PX_1	chrX:23,440,932-23,442,377	A																																										T
Nl_PX_2	chrX:36,917,301-36,920,025	A	C	C	B	B	C	Y	B	C	?
Nl_PX_4	chrX_GL398298_1_random:10,745-12,169	A	B	A	A	B	C	B	C	C	A	C	C	C	B	C																											C	T
Nl_PU_2	chrUn_GL402359_1:175-1,399	A	A	A	A	A	B	C	A	C	C	C	C	B	C	A	C	C	C																								C	T

## Sheet: SVA_NLE
Identifier	Position (GGSC Nleu3.0/nomLeu3)
Nl_S1	chr1a:26,376,104-26,377,958	A	B	C	A	A	A	A	C	C	C	C	C	C	C	C	C									A	T
Nl_S2_1	chr2:75,885,016-75,886,384	C	A	C	A	C	B	A																		A	T
Nl_S2_2	chr2:79,414,668-79,415,368	A																								C	T
Nl_S2_3	chr2:153,942,729-153,944,086	B	C	A	?	C																				C	T
Nl_S4_1	chr4:94,360,931-94,362,720	A	A	C	B	B	C																			C	T
Nl_S4_2	chr4:107,771,785-107,773,483	A	A	B	C	A	C	C	A	B	C	A	B	C	C											C	T
Nl_S5_1	chr5:81,980,179-81,981,574	A	B	C	C	B	C	C																		C	T
Nl_S5_2	chr5:108,197,468-108,198,267															C	A	C	C	A	C	C	B	A	C	C	T
Nl_S7_1	chr7b:17,566,518-17,567,983	A	B	C	B	B	A	C	B	A																C	T
Nl_S10_1	chr10:54,622,028-54,623,366	A	A	B	C	B	A	B																		A	T
Nl_S10_2	chr10:84,497,623-84,499,727																					?	?	C	C	C	T
Nl_S12_1	chr12:40,747,681-40,749,236	A	B	C	A	A	B	C	C	C	C															C	T
Nl_S13	chr13:89,933,383-89,935,310	A	B	C	B	C	C	A	C	C																C	T
Nl_S14	chr14:19,801,740-19,803,574	B	B	C	C	A	C	A	C	A	C	A	A	C	A	C	C	B	C	B	C					A	T
Nl_S17	chr17_GL397811_1_random:23,890-25,183																				A	C	B	?	B	C	T
Nl_S18_1	chr18:71,784,958-71,786,202	A	B	A	C																					B	T
Nl_S18_2	chr18:86,080,502-86,083,542	A	C	A	C	C	C	A	A	C	C	C	C	C	C	C	C	A	A	C	C	C	C	C	C	A	T
Nl_S19	chr19:54,121,967-54,123,387	A	C	C	A																					A	T
Nl_S20_1	chr20:24,281,333-24,283,045	C	A	C	C	C	A	C	A	C	C	C	C	C	A											C	T
Nl_S20_2	chr20:47,919,163-47,920,218																	?	B	C	C	C	A	A	A	C	T
Nl_S20_3	chr20:69,040,840-69,043,130	A	A	A	A	B
Nl_S20_4	chr20:85,209,953-85,211,535	C	C	C	A	C	A	A	C	A	C	?	B	C												C	T
Nl_S21_1	chr21:55,387,728-55,389,070																							A	B	C	T
Nl_S21_2	chr21_GL397685_1_random:62,893-64,491	A	B	C	C	A	A	C	A	A	A	C	C													C	T
Nl_S23	chr23:21,360,173-21,361,485	A	A	?																						A	T
Nl_SX	chrX:43,384,844-43,386,117	A	B																							A	T

## Sheet: FVA
Identifier	Position (GGSC Nleu3.0/nomLeu3)
Nl_F_1	chr1a_GL398506_2_random:10,967-12,499	A	B	C	B	C	B	C	C	C	C	C	C	B	T
Nl_F_2	chr2:148,082,369-148,083,818	A	C	C	C	C	B	C						C	T
Nl_F_4_2	chr4:66,945,043-66,945,698						C	?	C	C	B	B	C	C	T
Nl_F_17	chr17:6,901,097-6,901,701													B	T
Nl_F_18	chr18:86,030,704-86,032,071	A	?	C	C	C	C	C	C	C				C	T
Nl_F_24	chr24:11,006,894-11,009,092	A	B	A	C	B	C	B	A	C	C	C	A	C	T
Nl_F_X_2	chrX_GL397767_1_random:7,333-7,728												C	C	T
